# Supplementary material for: Transcriptome analysis of near-isogenic line provides novel insights into genes associated with panicle traits regulation in rice
Source: PLoS One. 2018 Jun 20;13(6):e0199077. doi: 10.1371/journal.pone.0199077 (PMC6010284; doi:10.1371/journal.pone.0199077)
Supplement: S1 Table — (XLSX) [file pone.0199077.s007.xlsx]

## Sheet: Sheet1
S1 Table. qRT-PCR primer sequence.
Gene Locus	Gene Product Name	Forward Primer	Reverse Primer
LOC_Os02g49420	fasciclin-like arabinogalactan precursor protein, putative, expressed	GGAGATGGTGGCAAGAAGAA	CACCAATTCACCACGAGGAT
LOC_Os02g47320	vacuolar ATPase G subunit, putative, expressed	AGAGGAGGCTGAGAGAGAAATA	TTTACGTTTGCACCAGAATCAC
LOC_Os02g46720	ara54-like RING finger protein, putative, expressed	CACAGCAGCAGGATGATGAA	CCACAGTTTGGACAGGGATAAG
LOC_Os04g55159	LTPL125 - Protease inhibitor/seed storage/LTP family protein precursor, putative, expressed	GAGGAATCGTCGGCAAAGT	TCCTACAACCGGAGGAACT
LOC_Os04g41680	CHIT3 - Chitinase family protein precursor, expressed	GCTCTGGTTCTGGATGAACA	GCGGCAGTAGTCTTTGTAGTAG
LOC_Os04g41620	CHIT2 - Chitinase family protein precursor, expressed	TGCTGGTGTTCCTAGCTATTG	CTGGTTCTTGATCCCGTTGA
LOC_Os06g50980	expressed protein	AGGAGGAGAAGGAGACGATG	AGATGTGGGTGTGTATGTTGAG
LOC_Os08g39330	skin secretory protein xP2 precursor, putative, expressed	CGCCGTTGAGGAAGAAGAA	CTGCCTCTTTGGCCTCTG
LOC_Os10g08780	expressed protein	GGCCATGAGGAGGAAGATG	TCAGGCAGTTGGTGAAGTAG
LOC_Os03g26350	transposon protein, putative, CACTA, En/Spm sub-class, expressed	GTCTGGAAAGCAACCTGAAAC	CGGTGACTTGAGCTTAGGAATA
LOC_Os02g46260	OsSCP9 - Putative Serine Carboxypeptidase homologue, expressed	TCTCTAACCGAGGAGCACTATT	GTCGTTTGCCCAGAAGTAAGA
LOC_Os02g47500	nodulin, putative, expressed	CTCGTCTCCTTCTTCATCCTTG	GCGTATGTGGGATTGGTGTA
LOC_Os05g35500	MYB transcription factor	GGCAACAAGTGGTCTCTGAT	TGATGTGCGTGTTCCAGTAG
LOC_Os04g28620	male sterility protein, putative, expressed	GGAGCGTTTCAGAGACAAGA	GAGCACGAACTAGCAGGTATAG
LOC_Os02g36550	phosphopantothenate--cysteine ligase, putative, expressed	GGCCACTCGGAATGTTCTATC	CCTCCACCTGACTGAATCTTATG
LOC_Os11g43980	peroxidase precursor, putative, expressed	GCCGAGTTCTTCAGGGATTT	CGTAGCACTTCTTCCTGATCTC
LOC_Os03g26229	40S ribosomal protein S9-1, putative, expressed	CCGTTGAGAACTTCCTTCAGT	GGTGTTGCCTGATGAGTACAT
LOC_Os06g13830	endoglucanase, putative, expressed	AATCCAACCCGCACTACTC	CTCCGCTATGCTACTGTCATAC
LOC_Os09g25850	Uncharacterised domain Wax2, C-terminal||Fatty acid hydroxylase||NAD(P)-binding domain	CTACCTCTGCAGGAAGAAAGTC	TCGCCTCCCTCTGTATCTT
LOC_Os03g01800	glycosyl hydrolases family 16, putative, expressed	CAGCTGCTGCTGATGATGATA	ATCGTCTTGCTCGGGTAGTA
LOC_Os11g18730	glycosyl hydrolase family 3 protein, putative, expressed	TTCAAGAGCTGTGTAGTGGATG	CCCTAAAGGTCTTGGAAAGGAG
LOC_Os02g48900	aspartic proteinase nepenthesin-1 precursor, putative, expressed	TGGCTACTCCTTCACCTACT	ATCGGCGTGTACGAGTATTG
LOC_Os06g13830	endoglucanase, putative, expressed	AATCCAACCCGCACTACTC	CTCCGCTATGCTACTGTCATAC
LOC_Os10g40720	expansin precursor, putative, expressed	TCAAGAACACCAACCAGTACC	GGTGGTTGACGCATCTTATCT
UBQ5		accacttcgaccgccactact	acgcctaagcctgctggtt
