# Supplementary material for: Transcriptome analysis of near-isogenic line provides novel insights into genes associated with panicle traits regulation in rice
Source: PLoS One. 2018 Jun 20;13(6):e0199077. doi: 10.1371/journal.pone.0199077 (PMC6010284; doi:10.1371/journal.pone.0199077)
Supplement: S2 Table — (XLSX) [file pone.0199077.s008.xlsx]

## Sheet: Sheet2
S2 Table. A total of 80 differentially expressed genes identified between NIL-OsGRF4 and NIL-Osgrf4.
23 genes were up-regulated in NIL-OsGRF4 vs. NIL-Osgrf4.
TIGR locus ID a	RAPDB locus ID b	BGI locus ID c	readcount_N_DL	readcount_N_XL	log2FoldChange	pval	padj	InterPro description
LOC_Os03g26350	-	BGIOSGA003481	398.869	2.29004	7.4444	6.53e-15	2.67e-11	Transposase-associated domain
LOC_Os02g49420	Os02g0726000	BGIOSGA005699	1038.95	630.664	0.72019	4.23e-05	0.0238	FAS1 domain
LOC_Os02g47320	Os02g0701700	BGIOSGA005784	435.54	145.034	1.5864	5.99e-15	2.67e-11	Vacuolar (H+)-ATPase G subunit
LOC_Os02g47280	Os02g0701300	BGIOSGA005785	1416.42	518.451	1.45	3.2e-12	9.08e-09	Growth-regulating factor||Glutamine-Leucine-Glutamine, QLQ||WRC
LOC_Os02g46260	Os02g0687900	BGIOSGA008839	5609.77	872.397	2.6849	4.94e-52	1.82e-47	Peptidase S10, serine carboxypeptidase||Alpha/Beta hydrolase fold
LOC_Os07g29380	Os07g0476401	BGIOSGA008849	27.5718	4.89685	2.4933	1.16e-05	0.0074967
LOC_Os02g46720	Os02g0694400	BGIOSGA008851	742.536	408.409	0.86244	1.94e-06	0.0016211	E3 ubiquitin ligase RBR family||Zinc finger, RING-type, conserved site||Ubiquitin-conjugating enzyme/RWD-like||Zinc finger, RING-type||Zinc finger, RING/FYVE/PHD-type||Zinc finger, C6HC-type
LOC_Os02g47500	Os02g0703900	BGIOSGA008884	566.397	92.5433	2.6136	2.76e-35	3.39e-31	WAT1-related protein||Drug/metabolite transporter
LOC_Os04g55159	Os04g0644400	BGIOSGA014237	15414	9608.54	0.68185	3.44e-05	0.019833	Bifunctional inhibitor/plant lipid transfer protein/seed storage helical domain||Hydrophobic seed protein
LOC_Os04g41680	Os04g0494100	BGIOSGA014806	30.0281	0.989565	4.9234	4.89e-09	9.49e-06	Glycoside hydrolase, family 19||Chitin-binding, type 1, conserved site||Chitin-binding, type 1||Glycoside hydrolase, family 19, catalytic||Lysozyme-like domain
LOC_Os04g41620	Os04g0493400	BGIOSGA014808	24.3357	1.26706	4.2635	2.49e-08	3.67e-05	Lysozyme-like domain||Glycoside hydrolase, family 19, catalytic||Glycoside hydrolase, family 19
LOC_Os06g03099	Os06g0121650	BGIOSGA022038	692.658	412.877	0.74643	3.29e-05	0.019242
LOC_Os06g50980	Os06g0725500	BGIOSGA023628	31.7099	6.18061	2.3591	6.71e-06	0.0046448	Protein of unknown function DUF241, plant
LOC_Os08g39330	Os08g0503000	BGIOSGA028948	10478.6	5869.92	0.83603	3.09e-07	0.00034519
LOC_Os10g04180	Os10g0131800	BGIOSGA032326	34.9121	4.27502	3.0297	2.38e-08	3.66e-05	P-loop containing nucleoside triphosphate hydrolase||NB-ARC
LOC_Os10g08780	Os10g0169200	BGIOSGA032592	143.323	62.1314	1.2059	4.97e-06	0.0035933
LOC_Os12g38140	Os12g0569200	BGIOSGA037622	2158.8	1357.8	0.66896	6.76e-05	0.034127
-	-	EPlOING00000036091	21.0265	0.6728	4.9659	3.15e-08	4.47e-05
-	-	EPlOING00000041335	32.1201	0	Inf	1.17e-14	4.3e-11
-	-	EPlOING00000044585	60.6164	0	Inf	4.78e-10	1.04e-06
LOC_Os02g55670	Os02g0801200	Novel00731	2254.93	1191.49	0.92031	6.52e-08	8.28e-05	Os03g0577500 [Oryza sativa Japonica Group]>gi|50399982|gb|AAT76370.1| putative glycosyltransferase [Oryza sativa Japonica Group]>gi|108709470|gb|ABF97265.1| Galactosyltransferase family protein, expressed [Oryza sativa Japonica Group]>gi|113549014|dbj|BAF12457.1| Os03g0577500 [Oryza sativa Japonica Group]>gi|125544609|gb|EAY90748.1| hypothetical protein OsI_12348 [Oryza sativa Indica Group]>gi|12…
LOC_Os11g01950	-	Novel00855	56.9808	0	Inf	4.84e-18	2.98e-14	hypothetical protein OsI_01836 [Oryza sativa Indica Group]
LOC_Os04g53550	Os04g0627200	Novel01208	41.6916	12.6103	1.7252	5.52e-05	0.029062	Os01g0956600 [Oryza sativa Japonica Group]>gi|57900079|dbj|BAD88141.1| splicing factor family protein-like [Oryza sativa Japonica Group]>gi|57900192|dbj|BAD88277.1| splicing factor family protein-like [Oryza sativa Japonica Group]>gi|113534972|dbj|BAF07355.1| Os01g0956600 [Oryza sativa Japonica Group]>gi|215736836|dbj|BAG95765.1| unnamed protein product [Oryza sativa Japonica Group]
57 genes were down-regulated in NIL-OsGRF4 vs. NIL-Osgrf4.
LOC_Os01g50840	Os01g0704300	BGIOSGA000948	24.802	67.4953	-1.4443	3.073e-05	0.01827	Galactose oxidase, beta-propeller
LOC_Os01g07420	Os01g0168800	BGIOSGA002308	35.8566	82.8015	-1.2074	7.2348e-05	0.036038	Alpha/beta hydrolase fold-1||Alpha/Beta hydrolase fold
LOC_Os01g06580	Os01g0159200	BGIOSGA002349	22.9284	92.7423	-2.0161	4.9374e-06	0.0035933	FAS1 domain
LOC_Os01g02150	Os01g0111900	BGIOSGA002633	239.77	465.482	-0.95707	1.0648e-06	0.0009812
LOC_Os04g39030	Os04g0464400	BGIOSGA006176	34.0875	141.394	-2.0524	5.0115e-11	1.2315e-07	Proton-dependent oligopeptide transporter family||Major facilitator superfamily domain
LOC_Os02g36550	Os02g0575200	BGIOSGA006197	56.1514	131.944	-1.2325	2.5151e-06	0.0020602	DNA/pantothenate metabolism flavoprotein, C-terminal
LOC_Os02g33550	Os02g0538700	BGIOSGA006301	219.534	413.001	-0.9117	3.3605e-06	0.0026356	Late embryogenesis abundant protein, LEA-14
LOC_Os02g03294	Os02g0125400	BGIOSGA007430	64.3327	133.923	-1.0578	4.3921e-05	0.023809	Cyclin PHO80-like||Cyclin-like
LOC_Os02g36450	Os02g0574100	BGIOSGA008477	1.01131	14.2727	-3.819	8.0419e-05	0.038498	General substrate transporter||Sugar transporter, conserved site||Sugar/inositol transporter||Major facilitator superfamily domain
LOC_Os02g46380	Os02g0689200	BGIOSGA008838	116.519	270.83	-1.2168	2.0263e-08	3.2475e-05	Purine permease, plant||Domain of unknown function DUF250
LOC_Os02g48710	Os02g0718600	BGIOSGA008931	287.169	540.495	-0.91238	1.8224e-06	0.0015622
LOC_Os02g48900	Os02g0720900	BGIOSGA008946	37.8317	238.917	-2.6588	6.8016e-25	6.2678e-21	Peptidase A1||Aspartic peptidase||Peptidase aspartic, active site
LOC_Os02g50490	Os02g0738600	BGIOSGA009019	23.8155	104.448	-2.1328	1.0897e-08	2.0084e-05	Six-hairpin glycosidase||Glycoside hydrolase, family 9||Six-hairpin glycosidase-like||Glycoside hydrolase, family 9, active site
LOC_Os03g48180	Os03g0687000	BGIOSGA010029	915.183	1586.95	-0.79412	3.9892e-06	0.0030009	Major facilitator superfamily domain||Proton-dependent oligopeptide transporter family
LOC_Os03g01800	Os03g0108300	BGIOSGA011601	113.467	671.533	-2.5652	7.8082e-36	1.4391e-31	Concanavalin A-like lectin/glucanase, subgroup||Glycoside hydrolase, family 16||Xyloglucan endotransglucosylase/hydrolase||Xyloglucan endo-transglycosylase, C-terminal
LOC_Os03g26229	Os03g0379500	BGIOSGA012751	90.9134	605.413	-2.7354	1.6855e-08	2.824e-05	Ribosomal protein S4/S9, N-terminal||Ribosomal protein S4/S9
LOC_Os10g05860	Os10g0149200	BGIOSGA013274	106.365	261.634	-1.2985	1.2861e-05	0.0081734
LOC_Os11g25160	Os11g0438600	BGIOSGA013945	322.371	577.777	-0.84179	8.0416e-06	0.0053895	Glucose/ribitol dehydrogenase||Polyketide synthase, ketoreductase domain||Short-chain dehydrogenase/reductase SDR||NAD(P)-binding domain
LOC_Os04g58860	Os04g0685400	BGIOSGA014058	158.98	326.814	-1.0396	6.5308e-07	0.0006687	Late embryogenesis abundant protein, LEA-14
LOC_Os04g33990	Os04g0416700	BGIOSGA015125	517.99	991.227	-0.93629	1.8654e-07	0.00022181	Late embryogenesis abundant protein, LEA-14
LOC_Os04g08280	Os04g0165000	BGIOSGA015623	61.0015	140.81	-1.2068	1.4917e-05	0.0093198	Thaumatin, conserved site||Thaumatin
LOC_Os04g28620	Os04g0354600	BGIOSGA016181	5.24239	36.1035	-2.7838	1.1326e-07	0.00013917	Fatty acyl-CoA reductase||Male sterility, NAD-binding||NAD(P)-binding domain
LOC_Os04g31410	Os04g0382900	BGIOSGA016258	8.17057	37.21	-2.1872	6.8044e-06	0.0046448
LOC_Os04g46110	Os04g0545300	BGIOSGA016865	168.182	300.078	-0.83531	6.7008e-05	0.034127
LOC_Os04g55640	Os04g0649900	BGIOSGA017252	252.447	435.096	-0.78535	4.3259e-05	0.0238	Xylan biosynthesis protein IRX15/IRX15L||Putative polysaccharide biosynthesis protein
LOC_Os05g35500	Os05g0429900	BGIOSGA018002	54.0046	193.338	-1.84	6.2177e-07	0.00065483	Myb domain||Homeodomain-like||SANT/Myb domain
LOC_Os05g28830	Os05g0356700	BGIOSGA018219	156.649	310.746	-0.9882	2.6518e-06	0.002125	Protein trichome birefringence-like 32/33||PC-Esterase||Trichome birefringence-like family||PMR5 N-terminal domain
LOC_Os05g06720	Os05g0159300	BGIOSGA018769	15.8316	53.5482	-1.758	7.867e-05	0.038156	Lipase, GDSL||SGNH hydrolase-type esterase domain
LOC_Os05g38000	Os5g0454200	BGIOSGA019964	597.277	1304.87	-1.1274	1.0067e-06	0.00095152	Plant specific Rop nucleotide exchanger, PRONE
LOC_Os05g49370	Os05g0568800	BGIOSGA020386	8.00873	67.743	-3.0804	3.3581e-10	7.7365e-07	Protein of unknown function DUF1645
LOC_Os06g39390	Os06g0594600	BGIOSGA020944	122.118	247.008	-1.0163	3.7821e-06	0.0029044	Chloramphenicol acetyltransferase-like domain||Transferase
LOC_Os06g35970	Os06g0553200	BGIOSGA021053	179.425	440.608	-1.2961	4.0647e-08	5.5492e-05
LOC_Os06g35410	Os06g0545900	BGIOSGA021079	154.992	274.26	-0.82335	9.6795e-05	0.045164	GDP-fucose protein O-fucosyltransferase||O-fucosyltransferase, plant
LOC_Os06g20040	Os06g0304600	BGIOSGA021377	29.9399	80.0909	-1.4196	6.6695e-06	0.0046448
LOC_Os06g13830	Os06g0247900	BGIOSGA021541	23.8297	83.2132	-1.8041	4.8162e-08	6.3404e-05	Glycoside hydrolase, family 9, active site||Glycoside hydrolase, family 9||Six-hairpin glycosidase-like||Six-hairpin glycosidase
LOC_Os06g06250	Os06g0156600	BGIOSGA022345	478.915	1571.46	-1.7143	7.2456e-22	5.3416e-18	SGNH hydrolase-type esterase domain
LOC_Os06g21140	Os06g0316300	BGIOSGA022787	3.43769	41.9576	-3.6094	0.00010164	0.04683
LOC_Os07g46350	Os07g0656900	BGIOSGA023790	24.5365	74.1269	-1.5951	1.5019e-06	0.0013503	Peptidase S10, serine carboxypeptidase||Peptidase S10, serine carboxypeptidase, active site||Alpha/Beta hydrolase fold
LOC_Os07g01214	Os07g0102100	BGIOSGA024998	2.38527	25.0126	-3.3904	6.9345e-07	0.00069084	K+ potassium transporter
LOC_Os07g05420	Os07g0148200	BGIOSGA025151	10.3379	36.8414	-1.8334	8.4718e-05	0.040036	UDP-glucuronosyl/UDP-glucosyltransferase
LOC_Os08g34330	Os08g0442200	BGIOSGA026914	90.0915	226.853	-1.3323	1.1923e-08	2.0929e-05	Six-bladed beta-propeller, TolB-like||Strictosidine synthase, conserved region
LOC_Os08g13880	-	BGIOSGA027407	0	10.744	#NAME?	2.6815e-05	0.016204
LOC_Os08g04310	Os08g0137400	BGIOSGA027958	40.1297	89.9541	-1.1645	7.7423e-05	0.038052	Plastocyanin-like||Cupredoxin
LOC_Os10g31330	Os10g0450900	BGIOSGA030193	169.975	365.228	-1.1035	2.1176e-05	0.013009	-
LOC_Os09g25850	Os09g0426800	BGIOSGA030792	9.58218	41.374	-2.1103	4.2724e-05	0.0238	Uncharacterised domain Wax2, C-terminal||Fatty acid hydroxylase||NAD(P)-binding domain
LOC_Os10g40720	Os10g0555900	BGIOSGA031427	214.023	721.145	-1.7525	7.6986e-13	2.5798e-09	Major pollen allergen Lol pI||Barwin-related endoglucanase||Barwin-like endoglucanase||Expansin/pollen allergen, DPBB domain||Expansin/Lol pI||Expansin, cellulose-binding-like domain
LOC_Os10g40290	Os10g0550500	BGIOSGA031449	209.604	415.543	-0.98733	7.8742e-07	0.00076381	Pectinacetylesterase
LOC_Os03g09810	Os03g0193400	BGIOSGA032062	5.77757	38.6115	-2.7405	3.4433e-07	0.0003733	Amine oxidase||Flavin amine oxidase
LOC_Os10g05910	Os10g0149800	BGIOSGA032284	29.2758	217.809	-2.8953	2.1093e-07	0.00024297
LOC_Os11g18730	Os11g0291500	BGIOSGA034132	151.615	568.683	-1.9072	2.2348e-12	6.8648e-09	Glycoside hydrolase, superfamily||Fibronectin type III-like domain||Glycoside hydrolase family 3||Glycoside hydrolase, family 3, N-terminal||Glycoside hydrolase family 3 C-terminal domain
LOC_Os12g04320	Os12g0137700	BGIOSGA034520	5.87263	30.8506	-2.3932	8.3612e-06	0.0055036	Sulfotransferase domain||P-loop containing nucleoside triphosphate hydrolase
LOC_Os11g03740	Os11g0132100	BGIOSGA034569	26.1639	66.787	-1.352	5.5978e-05	0.029062	Pectinesterase inhibitor
LOC_Os11g43980	Os11g0661600	BGIOSGA035660	59.083	167.511	-1.5034	3.1741e-09	6.5001e-06	Plant peroxidase||Haem peroxidase||Haem peroxidase, plant/fungal/bacterial||Peroxidases heam-ligand binding site||Peroxidase, active site
-	-	EPlOING00000019054	0	320.602	#NAME?	4.957e-05	0.026481
-	-	Novel00259	0	34.9976	#NAME?	2.7496e-15	1.4479e-11	PREDICTED: pentatricopeptide repeat-containing protein At1g77360, mitochondrial-like [Oryza brachyantha]
LOC_Os02g56610	Os02g0811000	Novel00733	0	34.2788	#NAME?	9.0475e-12	2.3822e-08
LOC_Os03g31730	Os03g0431600	Novel00810	199.535	433.156	-1.1182	1.8045e-06	0.0015622	Os08g0544300 [Oryza sativa Japonica Group]>gi|255678617|dbj|BAH94406.1| Os08g0544300 [Oryza sativa Japonica Group]
Remarks: ‘Inf’ indicates that the value was Positive infinity, and the ‘#NAME?’ indicates that the value was negative infinity.
N_DL: NIL-OsGRF4; N_XL: NIL-Osgrf4
a TIGR (Rice Annotation Project Database）ID in the TIGR database (http://rice.plantbiology.msu.edu/overview.shtml) corresponding to the gene is indicated.
b The RAP (Rice Annotation Project Database) ID in the RAP database (http://rapdb.dna.affrc.go.ip/) corresponding to the gene is indicated.
c BGI ID in the BGI database (http://rise2.genomics.org.cn/page/rice/index.jsp) corresponding to the gene is indicated.
