# Supplementary material for: Transcriptome analysis of near-isogenic line provides novel insights into genes associated with panicle traits regulation in rice
Source: PLoS One. 2018 Jun 20;13(6):e0199077. doi: 10.1371/journal.pone.0199077 (PMC6010284; doi:10.1371/journal.pone.0199077)
Supplement: S4 Table — (XLSX) [file pone.0199077.s010.xlsx]

## Sheet:  Table S4
S4 Table. GO enrichment analysis for the down-regulated genes.
GO_accession	Description	Term_type	Over_represented_pValue	Corrected_pValue	DEG_item	DEG_list	Bg_item	Bg_list	Gene_names
GO:0008810	cellulase activity	molecular_function	0.00040736	1	2	36	21	25883	BGIOSGA009019,BGIOSGA021541
GO:0030245	cellulose catabolic process	biological_process	0.00044856	1	2	36	22	25883	BGIOSGA021541,BGIOSGA009019
GO:0051275	beta-glucan catabolic process	biological_process	0.00044856	1	2	36	22	25883	BGIOSGA009019,BGIOSGA021541
GO:0009251	glucan catabolic process	biological_process	0.0010633	1	2	36	35	25883	BGIOSGA021541,BGIOSGA009019
GO:0044247	cellular polysaccharide catabolic process	biological_process	0.0010633	1	2	36	35	25883	BGIOSGA021541,BGIOSGA009019
GO:0004632	phosphopantothenate--cysteine ligase activity	molecular_function	0.001464	1	1	36	1	25883	BGIOSGA006197
GO:0044275	cellular carbohydrate catabolic process	biological_process	0.0016041	1	2	36	43	25883	BGIOSGA021541,BGIOSGA009019
GO:0006723	cuticle hydrocarbon biosynthetic process	biological_process	0.0035271	1	1	36	3	25883	BGIOSGA030792
GO:0000272	polysaccharide catabolic process	biological_process	0.0041372	1	2	36	69	25883	BGIOSGA021541,BGIOSGA009019
GO:0004553	hydrolase activity, hydrolyzing O-glycosyl compounds	molecular_function	0.0055267	1	4	36	514	25883	BGIOSGA009019,BGIOSGA034132,BGIOSGA021541,BGIOSGA011601
GO:0048235	pollen sperm cell differentiation	biological_process	0.0071035	1	1	36	5	25883	BGIOSGA030792
GO:0006073	cellular glucan metabolic process	biological_process	0.007781	1	3	36	307	25883	BGIOSGA011601,BGIOSGA021541,BGIOSGA009019
GO:0044042	glucan metabolic process	biological_process	0.007781	1	3	36	307	25883	BGIOSGA011601,BGIOSGA021541,BGIOSGA009019
GO:0016798	hydrolase activity, acting on glycosyl bonds	molecular_function	0.0083983	1	4	36	578	25883	BGIOSGA011601,BGIOSGA021541,BGIOSGA034132,BGIOSGA009019
GO:0030243	cellulose metabolic process	biological_process	0.0090444	1	2	36	111	25883	BGIOSGA021541,BGIOSGA009019
GO:0015937	coenzyme A biosynthetic process	biological_process	0.0096993	1	1	36	7	25883	BGIOSGA006197
GO:0033866	nucleoside bisphosphate biosynthetic process	biological_process	0.0096993	1	1	36	7	25883	BGIOSGA006197
GO:0034030	ribonucleoside bisphosphate biosynthetic process	biological_process	0.0096993	1	1	36	7	25883	BGIOSGA006197
GO:0034033	purine nucleoside bisphosphate biosynthetic process	biological_process	0.0096993	1	1	36	7	25883	BGIOSGA006197
GO:0051273	beta-glucan metabolic process	biological_process	0.010344	1	2	36	123	25883	BGIOSGA021541,BGIOSGA009019
GO:0044264	cellular polysaccharide metabolic process	biological_process	0.013388	1	3	36	376	25883	BGIOSGA009019,BGIOSGA021541,BGIOSGA011601
GO:0015936	coenzyme A metabolic process	biological_process	0.013941	1	1	36	10	25883	BGIOSGA006197
GO:0010025	wax biosynthetic process	biological_process	0.015699	1	1	36	12	25883	BGIOSGA030792
GO:0019953	sexual reproduction	biological_process	0.016248	1	2	36	144	25883	BGIOSGA031427,BGIOSGA030792
GO:0080019	fatty-acyl-CoA reductase (alcohol-forming) activity	molecular_function	0.017269	1	1	36	12	25883	BGIOSGA016181
GO:0055046	microgametogenesis	biological_process	0.018134	1	1	36	14	25883	BGIOSGA030792
GO:0005088	Ras guanyl-nucleotide exchange factor activity	molecular_function	0.01849	1	1	36	13	25883	BGIOSGA019964
GO:0005089	Rho guanyl-nucleotide exchange factor activity	molecular_function	0.01849	1	1	36	13	25883	BGIOSGA019964
GO:0010166	wax metabolic process	biological_process	0.018581	1	1	36	14	25883	BGIOSGA030792
GO:0048232	male gamete generation	biological_process	0.018599	1	1	36	14	25883	BGIOSGA030792
GO:0005976	polysaccharide metabolic process	biological_process	0.021051	1	3	36	443	25883	BGIOSGA009019,BGIOSGA021541,BGIOSGA011601
GO:0009505	plant-type cell wall	cellular_component	0.025589	1	2	36	176	25883	BGIOSGA014058,BGIOSGA031449
GO:0019028	viral capsid	cellular_component	0.026104	1	1	36	20	25883	Novel00259
GO:0033865	nucleoside bisphosphate metabolic process	biological_process	0.026836	1	1	36	20	25883	BGIOSGA006197
GO:0033875	ribonucleoside bisphosphate metabolic process	biological_process	0.026836	1	1	36	20	25883	BGIOSGA006197
GO:0034032	purine nucleoside bisphosphate metabolic process	biological_process	0.026836	1	1	36	20	25883	BGIOSGA006197
GO:0044262	cellular carbohydrate metabolic process	biological_process	0.027415	1	3	36	491	25883	BGIOSGA021541,BGIOSGA009019,BGIOSGA011601
GO:0005085	guanyl-nucleotide exchange factor activity	molecular_function	0.02915	1	1	36	24	25883	BGIOSGA019964
GO:0042335	cuticle development	biological_process	0.02924	1	1	36	22	25883	BGIOSGA030792
GO:0016843	amine-lyase activity	molecular_function	0.030296	1	1	36	21	25883	BGIOSGA026914
GO:0016844	strictosidine synthase activity	molecular_function	0.030296	1	1	36	21	25883	BGIOSGA026914
GO:0044423	virion part	cellular_component	0.03648	1	1	36	29	25883	Novel00259
GO:0019012	virion	cellular_component	0.039301	1	1	36	31	25883	Novel00259
GO:0016052	carbohydrate catabolic process	biological_process	0.040442	1	2	36	228	25883	BGIOSGA009019,BGIOSGA021541
GO:0016762	xyloglucan:xyloglucosyl transferase activity	molecular_function	0.043024	1	1	36	30	25883	BGIOSGA011601
GO:0005215	transporter activity	molecular_function	0.043212	1	5	36	1427	25883	BGIOSGA006176,BGIOSGA008838,BGIOSGA010029,BGIOSGA024998,BGIOSGA008477
GO:0005618	cell wall	cellular_component	0.043288	1	3	36	552	25883	BGIOSGA031449,BGIOSGA014058,BGIOSGA011601
GO:0030312	external encapsulating structure	cellular_component	0.050656	1	3	36	591	25883	BGIOSGA031449,BGIOSGA014058,BGIOSGA011601
GO:0008146	sulfotransferase activity	molecular_function	0.052219	1	1	36	37	25883	BGIOSGA034520
GO:0098772	molecular function regulator	molecular_function	0.058432	1	2	36	279	25883	BGIOSGA034569,BGIOSGA019964
GO:0016787	hydrolase activity	molecular_function	0.058716	1	9	36	3752	25883	BGIOSGA034132,BGIOSGA011601,BGIOSGA023790,BGIOSGA018769,BGIOSGA022345,BGIOSGA034569,BGIOSGA009019,BGIOSGA008946,BGIOSGA021541
GO:0016840	carbon-nitrogen lyase activity	molecular_function	0.062956	1	1	36	47	25883	BGIOSGA026914
GO:0000079	regulation of cyclin-dependent protein serine/threonine kinase activity	biological_process	0.063651	1	1	36	45	25883	BGIOSGA007430
GO:1904029	regulation of cyclin-dependent protein kinase activity	biological_process	0.063651	1	1	36	45	25883	BGIOSGA007430
GO:0000003	reproduction	biological_process	0.063924	1	2	36	322	25883	BGIOSGA031427,BGIOSGA030792
GO:0019901	protein kinase binding	molecular_function	0.065214	1	1	36	47	25883	BGIOSGA007430
GO:0071804	cellular potassium ion transport	biological_process	0.065473	1	1	36	52	25883	BGIOSGA024998
GO:0071805	potassium ion transmembrane transport	biological_process	0.065473	1	1	36	52	25883	BGIOSGA024998
GO:0019843	rRNA binding	molecular_function	0.06923	1	1	36	49	25883	BGIOSGA012751
GO:0050790	regulation of catalytic activity	biological_process	0.072824	1	2	36	319	25883	BGIOSGA007430,BGIOSGA034569
GO:0019900	kinase binding	molecular_function	0.073224	1	1	36	53	25883	BGIOSGA007430
GO:0065009	regulation of molecular function	biological_process	0.07965	1	2	36	337	25883	BGIOSGA034569,BGIOSGA007430
GO:0071900	regulation of protein serine/threonine kinase activity	biological_process	0.081251	1	1	36	58	25883	BGIOSGA007430
GO:0044703	multi-organism reproductive process	biological_process	0.088056	1	2	36	375	25883	BGIOSGA030792,BGIOSGA031427
GO:0016782	transferase activity, transferring sulfur-containing groups	molecular_function	0.088279	1	1	36	64	25883	BGIOSGA034520
GO:0042451	purine nucleoside biosynthetic process	biological_process	0.090817	1	1	36	73	25883	BGIOSGA006197
GO:0046129	purine ribonucleoside biosynthetic process	biological_process	0.090817	1	1	36	73	25883	BGIOSGA006197
GO:0004185	serine-type carboxypeptidase activity	molecular_function	0.091805	1	1	36	66	25883	BGIOSGA023790
GO:0045859	regulation of protein kinase activity	biological_process	0.092255	1	1	36	67	25883	BGIOSGA007430
GO:0001932	regulation of protein phosphorylation	biological_process	0.093113	1	1	36	68	25883	BGIOSGA007430
GO:0043549	regulation of kinase activity	biological_process	0.093435	1	1	36	68	25883	BGIOSGA007430
GO:0004180	carboxypeptidase activity	molecular_function	0.095783	1	1	36	69	25883	BGIOSGA023790
GO:0015079	potassium ion transmembrane transporter activity	molecular_function	0.099381	1	1	36	79	25883	BGIOSGA024998
GO:0042325	regulation of phosphorylation	biological_process	0.099588	1	1	36	73	25883	BGIOSGA007430
GO:0070008	serine-type exopeptidase activity	molecular_function	0.10128	1	1	36	74	25883	BGIOSGA023790
GO:0051338	regulation of transferase activity	biological_process	0.10415	1	1	36	77	25883	BGIOSGA007430
GO:0009152	purine ribonucleotide biosynthetic process	biological_process	0.10894	1	1	36	88	25883	BGIOSGA006197
GO:0016620	oxidoreductase activity, acting on the aldehyde or oxo group of donors, NAD or NADP as acceptor	molecular_function	0.11015	1	1	36	84	25883	BGIOSGA016181
GO:0016881	acid-amino acid ligase activity	molecular_function	0.1102	1	1	36	84	25883	BGIOSGA006197
GO:0015074	DNA integration	biological_process	0.11743	1	1	36	92	25883	Novel00810
GO:0022412	cellular process involved in reproduction in multicellular organism	biological_process	0.11843	1	1	36	94	25883	BGIOSGA030792
GO:0006813	potassium ion transport	biological_process	0.11867	1	1	36	96	25883	BGIOSGA024998
GO:0009163	nucleoside biosynthetic process	biological_process	0.1196	1	1	36	96	25883	BGIOSGA006197
GO:0042455	ribonucleoside biosynthetic process	biological_process	0.1196	1	1	36	96	25883	BGIOSGA006197
GO:0016903	oxidoreductase activity, acting on the aldehyde or oxo group of donors	molecular_function	0.12356	1	1	36	95	25883	BGIOSGA016181
GO:0005975	carbohydrate metabolic process	biological_process	0.12837	1	4	36	1421	25883	BGIOSGA009019,BGIOSGA034132,BGIOSGA021541,BGIOSGA011601
GO:0007276	gamete generation	biological_process	0.12993	1	1	36	105	25883	BGIOSGA030792
GO:0006164	purine nucleotide biosynthetic process	biological_process	0.13322	1	1	36	107	25883	BGIOSGA006197
GO:0030599	pectinesterase activity	molecular_function	0.13673	1	1	36	101	25883	BGIOSGA034569
GO:0019899	enzyme binding	molecular_function	0.1377	1	1	36	108	25883	BGIOSGA007430
GO:0008238	exopeptidase activity	molecular_function	0.14733	1	1	36	111	25883	BGIOSGA023790
GO:0072522	purine-containing compound biosynthetic process	biological_process	0.14839	1	1	36	119	25883	BGIOSGA006197
GO:0009555	pollen development	biological_process	0.16499	1	1	36	137	25883	BGIOSGA030792
GO:0003824	catalytic activity	molecular_function	0.17161	1	19	36	11377	25883	BGIOSGA026914,BGIOSGA025151,BGIOSGA018769,BGIOSGA032062,BGIOSGA034132,BGIOSGA035660,BGIOSGA006197,BGIOSGA020944,BGIOSGA034520,BGIOSGA013945,BGIOSGA008946,BGIOSGA034569,BGIOSGA009019,BGIOSGA023790,BGIOSGA011601,BGIOSGA016181,BGIOSGA030792,BGIOSGA021541,BGIOSGA022345
GO:0009057	macromolecule catabolic process	biological_process	0.17353	1	2	36	552	25883	BGIOSGA009019,BGIOSGA021541
GO:0031399	regulation of protein modification process	biological_process	0.18009	1	1	36	140	25883	BGIOSGA007430
GO:0019220	regulation of phosphate metabolic process	biological_process	0.18462	1	1	36	142	25883	BGIOSGA007430
GO:0051174	regulation of phosphorus metabolic process	biological_process	0.18462	1	1	36	142	25883	BGIOSGA007430
GO:1901659	glycosyl compound biosynthetic process	biological_process	0.19383	1	1	36	158	25883	BGIOSGA006197
GO:0016758	transferase activity, transferring hexosyl groups	molecular_function	0.19457	1	2	36	585	25883	BGIOSGA011601,BGIOSGA025151
GO:0048609	multicellular organismal reproductive process	biological_process	0.19576	1	1	36	168	25883	BGIOSGA030792
GO:0016491	oxidoreductase activity	molecular_function	0.19629	1	5	36	2180	25883	BGIOSGA035660,BGIOSGA030792,BGIOSGA013945,BGIOSGA016181,BGIOSGA032062
GO:0043086	negative regulation of catalytic activity	biological_process	0.20198	1	1	36	162	25883	BGIOSGA034569
GO:0004857	enzyme inhibitor activity	molecular_function	0.20333	1	1	36	156	25883	BGIOSGA034569
GO:0016879	ligase activity, forming carbon-nitrogen bonds	molecular_function	0.20406	1	1	36	166	25883	BGIOSGA006197
GO:0009260	ribonucleotide biosynthetic process	biological_process	0.20453	1	1	36	170	25883	BGIOSGA006197
GO:0046390	ribose phosphate biosynthetic process	biological_process	0.20453	1	1	36	170	25883	BGIOSGA006197
GO:0009108	coenzyme biosynthetic process	biological_process	0.20759	1	1	36	163	25883	BGIOSGA006197
GO:0098662	inorganic cation transmembrane transport	biological_process	0.20959	1	1	36	174	25883	BGIOSGA024998
GO:0005576	extracellular region	cellular_component	0.21038	1	2	36	599	25883	BGIOSGA011601,BGIOSGA031427
GO:0098655	cation transmembrane transport	biological_process	0.21192	1	1	36	176	25883	BGIOSGA024998
GO:0044092	negative regulation of molecular function	biological_process	0.21245	1	1	36	172	25883	BGIOSGA034569
GO:0032504	multicellular organism reproduction	biological_process	0.21552	1	1	36	189	25883	BGIOSGA030792
GO:0046873	metal ion transmembrane transporter activity	molecular_function	0.2276	1	1	36	191	25883	BGIOSGA024998
GO:0098660	inorganic ion transmembrane transport	biological_process	0.2281	1	1	36	191	25883	BGIOSGA024998
GO:0004190	aspartic-type endopeptidase activity	molecular_function	0.2327	1	1	36	184	25883	BGIOSGA008946
GO:0070001	aspartic-type peptidase activity	molecular_function	0.2327	1	1	36	184	25883	BGIOSGA008946
GO:0006633	fatty acid biosynthetic process	biological_process	0.24058	1	1	36	194	25883	BGIOSGA030792
GO:0052689	carboxylic ester hydrolase activity	molecular_function	0.25752	1	1	36	210	25883	BGIOSGA034569
GO:0016757	transferase activity, transferring glycosyl groups	molecular_function	0.25873	1	2	36	709	25883	BGIOSGA011601,BGIOSGA025151
GO:0015077	monovalent inorganic cation transmembrane transporter activity	molecular_function	0.25917	1	1	36	220	25883	BGIOSGA024998
GO:0051726	regulation of cell cycle	biological_process	0.26405	1	1	36	230	25883	BGIOSGA007430
GO:0004601	peroxidase activity	molecular_function	0.27362	1	1	36	221	25883	BGIOSGA035660
GO:0022891	substrate-specific transmembrane transporter activity	molecular_function	0.27536	1	2	36	755	25883	BGIOSGA008477,BGIOSGA024998
GO:0008236	serine-type peptidase activity	molecular_function	0.27708	1	1	36	235	25883	BGIOSGA023790
GO:0017171	serine hydrolase activity	molecular_function	0.27708	1	1	36	235	25883	BGIOSGA023790
GO:0070011	peptidase activity, acting on L-amino acid peptides	molecular_function	0.27766	1	2	36	748	25883	BGIOSGA023790,BGIOSGA008946
GO:0016684	oxidoreductase activity, acting on peroxide as acceptor	molecular_function	0.28004	1	1	36	227	25883	BGIOSGA035660
GO:0048229	gametophyte development	biological_process	0.28549	1	1	36	254	25883	BGIOSGA030792
GO:0042278	purine nucleoside metabolic process	biological_process	0.2874	1	1	36	245	25883	BGIOSGA006197
GO:0046128	purine ribonucleoside metabolic process	biological_process	0.2874	1	1	36	245	25883	BGIOSGA006197
GO:0008233	peptidase activity	molecular_function	0.2907	1	2	36	774	25883	BGIOSGA023790,BGIOSGA008946
GO:0015672	monovalent inorganic cation transport	biological_process	0.29269	1	1	36	253	25883	BGIOSGA024998
GO:0030234	enzyme regulator activity	molecular_function	0.29853	1	1	36	247	25883	BGIOSGA034569
GO:0009150	purine ribonucleotide metabolic process	biological_process	0.29883	1	1	36	257	25883	BGIOSGA006197
GO:0016209	antioxidant activity	molecular_function	0.29978	1	1	36	246	25883	BGIOSGA035660
GO:0009165	nucleotide biosynthetic process	biological_process	0.30168	1	1	36	264	25883	BGIOSGA006197
GO:1901293	nucleoside phosphate biosynthetic process	biological_process	0.30354	1	1	36	266	25883	BGIOSGA006197
GO:0034220	ion transmembrane transport	biological_process	0.30501	1	1	36	265	25883	BGIOSGA024998
GO:0048046	apoplast	cellular_component	0.30894	1	1	36	260	25883	BGIOSGA011601
GO:0032268	regulation of cellular protein metabolic process	biological_process	0.3104	1	1	36	263	25883	BGIOSGA007430
GO:0051188	cofactor biosynthetic process	biological_process	0.31289	1	1	36	262	25883	BGIOSGA006197
GO:0009119	ribonucleoside metabolic process	biological_process	0.31578	1	1	36	274	25883	BGIOSGA006197
GO:0022892	substrate-specific transporter activity	molecular_function	0.3186	1	2	36	841	25883	BGIOSGA008477,BGIOSGA024998
GO:0051246	regulation of protein metabolic process	biological_process	0.31903	1	1	36	273	25883	BGIOSGA007430
GO:0006163	purine nucleotide metabolic process	biological_process	0.32107	1	1	36	279	25883	BGIOSGA006197
GO:0005507	copper ion binding	molecular_function	0.32132	1	1	36	270	25883	BGIOSGA027958
GO:0009116	nucleoside metabolic process	biological_process	0.3373	1	1	36	296	25883	BGIOSGA006197
GO:0072521	purine-containing compound metabolic process	biological_process	0.34403	1	1	36	303	25883	BGIOSGA006197
GO:0071555	cell wall organization	biological_process	0.34774	1	1	36	312	25883	BGIOSGA011601
GO:0022890	inorganic cation transmembrane transporter activity	molecular_function	0.35034	1	1	36	316	25883	BGIOSGA024998
GO:0016021	integral component of membrane	cellular_component	0.3578	1	4	36	2214	25883	BGIOSGA008477,BGIOSGA024998,BGIOSGA030792,BGIOSGA008838
GO:0072330	monocarboxylic acid biosynthetic process	biological_process	0.36063	1	1	36	316	25883	BGIOSGA030792
GO:0045229	external encapsulating structure organization	biological_process	0.36473	1	1	36	331	25883	BGIOSGA011601
GO:0044248	cellular catabolic process	biological_process	0.36479	1	2	36	921	25883	BGIOSGA009019,BGIOSGA021541
GO:0055114	oxidation-reduction process	biological_process	0.36697	1	4	36	2153	25883	BGIOSGA013945,BGIOSGA032062,BGIOSGA035660,BGIOSGA030792
GO:0006631	fatty acid metabolic process	biological_process	0.36709	1	1	36	323	25883	BGIOSGA030792
GO:0009259	ribonucleotide metabolic process	biological_process	0.37453	1	1	36	339	25883	BGIOSGA006197
GO:0071944	cell periphery	cellular_component	0.37983	1	4	36	2247	25883	BGIOSGA030792,BGIOSGA011601,BGIOSGA031449,BGIOSGA014058
GO:0031224	intrinsic component of membrane	cellular_component	0.3816	1	4	36	2285	25883	BGIOSGA008477,BGIOSGA024998,BGIOSGA008838,BGIOSGA030792
GO:0016788	hydrolase activity, acting on ester bonds	molecular_function	0.38749	1	2	36	960	25883	BGIOSGA034569,BGIOSGA018769
GO:0055085	transmembrane transport	biological_process	0.39611	1	2	36	993	25883	BGIOSGA024998,BGIOSGA008477
GO:1901657	glycosyl compound metabolic process	biological_process	0.40034	1	1	36	367	25883	BGIOSGA006197
GO:0051704	multi-organism process	biological_process	0.40491	1	2	36	1023	25883	BGIOSGA031427,BGIOSGA030792
GO:0003682	chromatin binding	molecular_function	0.40676	1	1	36	371	25883	BGIOSGA018002
GO:0030154	cell differentiation	biological_process	0.41629	1	1	36	404	25883	BGIOSGA030792
GO:0022857	transmembrane transporter activity	molecular_function	0.41684	1	2	36	1043	25883	BGIOSGA008477,BGIOSGA024998
GO:0030001	metal ion transport	biological_process	0.42226	1	1	36	394	25883	BGIOSGA024998
GO:0016874	ligase activity	molecular_function	0.4343	1	1	36	420	25883	BGIOSGA006197
GO:0006508	proteolysis	biological_process	0.43507	1	2	36	1067	25883	BGIOSGA023790,BGIOSGA008946
GO:0008324	cation transmembrane transporter activity	molecular_function	0.43785	1	1	36	424	25883	BGIOSGA024998
GO:1901575	organic substance catabolic process	biological_process	0.44663	1	2	36	1089	25883	BGIOSGA009019,BGIOSGA021541
GO:0022414	reproductive process	biological_process	0.4523	1	2	36	1148	25883	BGIOSGA030792,BGIOSGA031427
GO:0004175	endopeptidase activity	molecular_function	0.45749	1	1	36	438	25883	BGIOSGA008946
GO:0016829	lyase activity	molecular_function	0.46043	1	1	36	436	25883	BGIOSGA026914
GO:0016747	transferase activity, transferring acyl groups other than amino-acyl groups	molecular_function	0.46165	1	1	36	428	25883	BGIOSGA020944
GO:0006979	response to oxidative stress	biological_process	0.46749	1	1	36	437	25883	BGIOSGA035660
GO:0009892	negative regulation of metabolic process	biological_process	0.47701	1	1	36	489	25883	BGIOSGA034569
GO:0019693	ribose phosphate metabolic process	biological_process	0.4775	1	1	36	462	25883	BGIOSGA006197
GO:1901137	carbohydrate derivative biosynthetic process	biological_process	0.47786	1	1	36	481	25883	BGIOSGA006197
GO:0006732	coenzyme metabolic process	biological_process	0.48009	1	1	36	455	25883	BGIOSGA006197
GO:0071554	cell wall organization or biogenesis	biological_process	0.48502	1	1	36	483	25883	BGIOSGA011601
GO:0044425	membrane part	cellular_component	0.49158	1	4	36	2633	25883	BGIOSGA030792,BGIOSGA008838,BGIOSGA008477,BGIOSGA024998
GO:0009056	catabolic process	biological_process	0.49996	1	2	36	1203	25883	BGIOSGA009019,BGIOSGA021541
GO:0007049	cell cycle	biological_process	0.50195	1	1	36	539	25883	BGIOSGA007430
GO:0006629	lipid metabolic process	biological_process	0.50659	1	2	36	1200	25883	BGIOSGA030792,BGIOSGA018769
GO:0044877	macromolecular complex binding	molecular_function	0.50705	1	1	36	517	25883	BGIOSGA018002
GO:0048869	cellular developmental process	biological_process	0.50723	1	1	36	524	25883	BGIOSGA030792
GO:0016746	transferase activity, transferring acyl groups	molecular_function	0.52603	1	1	36	516	25883	BGIOSGA020944
GO:0006810	transport	biological_process	0.5496	1	4	36	2811	25883	BGIOSGA010029,BGIOSGA006176,BGIOSGA008477,BGIOSGA024998
GO:0051186	cofactor metabolic process	biological_process	0.55648	1	1	36	565	25883	BGIOSGA006197
GO:0006812	cation transport	biological_process	0.56435	1	1	36	599	25883	BGIOSGA024998
GO:0051234	establishment of localization	biological_process	0.56899	1	4	36	2878	25883	BGIOSGA010029,BGIOSGA006176,BGIOSGA008477,BGIOSGA024998
GO:0005506	iron ion binding	molecular_function	0.5692	1	1	36	586	25883	BGIOSGA030792
GO:0015075	ion transmembrane transporter activity	molecular_function	0.57315	1	1	36	622	25883	BGIOSGA024998
GO:0009117	nucleotide metabolic process	biological_process	0.57501	1	1	36	607	25883	BGIOSGA006197
GO:0006753	nucleoside phosphate metabolic process	biological_process	0.57804	1	1	36	612	25883	BGIOSGA006197
GO:0090407	organophosphate biosynthetic process	biological_process	0.58159	1	1	36	618	25883	BGIOSGA006197
GO:0051179	localization	biological_process	0.59271	1	4	36	2968	25883	BGIOSGA008477,BGIOSGA024998,BGIOSGA006176,BGIOSGA010029
GO:0048519	negative regulation of biological process	biological_process	0.61019	1	1	36	698	25883	BGIOSGA034569
GO:0055086	nucleobase-containing small molecule metabolic process	biological_process	0.61069	1	1	36	668	25883	BGIOSGA006197
GO:0008610	lipid biosynthetic process	biological_process	0.61499	1	1	36	668	25883	BGIOSGA030792
GO:0009055	electron carrier activity	molecular_function	0.61744	1	1	36	658	25883	BGIOSGA027958
GO:0016053	organic acid biosynthetic process	biological_process	0.62607	1	1	36	688	25883	BGIOSGA030792
GO:0046394	carboxylic acid biosynthetic process	biological_process	0.62607	1	1	36	688	25883	BGIOSGA030792
GO:0020037	heme binding	molecular_function	0.6276	1	1	36	673	25883	BGIOSGA035660
GO:0003723	RNA binding	molecular_function	0.63053	1	1	36	720	25883	BGIOSGA012751
GO:0006259	DNA metabolic process	biological_process	0.63485	1	1	36	776	25883	Novel00810
GO:0046906	tetrapyrrole binding	molecular_function	0.64136	1	1	36	698	25883	BGIOSGA035660
GO:0032787	monocarboxylic acid metabolic process	biological_process	0.67012	1	1	36	776	25883	BGIOSGA030792
GO:0044702	single organism reproductive process	biological_process	0.68253	1	1	36	852	25883	BGIOSGA030792
GO:0044255	cellular lipid metabolic process	biological_process	0.70368	1	1	36	859	25883	BGIOSGA030792
GO:0006811	ion transport	biological_process	0.7038	1	1	36	871	25883	BGIOSGA024998
GO:0044283	small molecule biosynthetic process	biological_process	0.70773	1	1	36	855	25883	BGIOSGA030792
GO:0008150	biological_process	biological_process	0.72165	1	25	36	18797	25883	BGIOSGA030792,BGIOSGA010029,BGIOSGA018219,BGIOSGA024998,BGIOSGA021541,BGIOSGA006176,BGIOSGA031449,BGIOSGA011601,BGIOSGA023790,BGIOSGA035660,BGIOSGA006197,BGIOSGA008477,BGIOSGA021079,BGIOSGA008946,BGIOSGA013945,BGIOSGA031427,BGIOSGA034569,BGIOSGA009019,BGIOSGA025151,Novel00810,BGIOSGA018769,BGIOSGA007430,BGIOSGA026914,BGIOSGA034132,BGIOSGA032062
GO:0003006	developmental process involved in reproduction	biological_process	0.73159	1	1	36	972	25883	BGIOSGA030792
GO:1901135	carbohydrate derivative metabolic process	biological_process	0.73707	1	1	36	953	25883	BGIOSGA006197
GO:0016020	membrane	cellular_component	0.75375	1	6	36	5218	25883	BGIOSGA024998,BGIOSGA008477,BGIOSGA006176,BGIOSGA008838,BGIOSGA010029,BGIOSGA030792
GO:0019637	organophosphate metabolic process	biological_process	0.75519	1	1	36	992	25883	BGIOSGA006197
GO:0044711	single-organism biosynthetic process	biological_process	0.77317	1	2	36	1992	25883	BGIOSGA030792,BGIOSGA006197
GO:0008152	metabolic process	biological_process	0.78414	1	17	36	13571	25883	BGIOSGA026914,BGIOSGA007430,BGIOSGA025151,BGIOSGA018769,Novel00810,BGIOSGA032062,BGIOSGA034132,BGIOSGA035660,BGIOSGA006197,BGIOSGA013945,BGIOSGA008946,BGIOSGA009019,BGIOSGA034569,BGIOSGA011601,BGIOSGA023790,BGIOSGA030792,BGIOSGA021541
GO:0044765	single-organism transport	biological_process	0.80761	1	2	36	2161	25883	BGIOSGA024998,BGIOSGA008477
GO:1902578	single-organism localization	biological_process	0.81322	1	2	36	2188	25883	BGIOSGA008477,BGIOSGA024998
GO:0044710	single-organism metabolic process	biological_process	0.81542	1	6	36	5561	25883	BGIOSGA032062,BGIOSGA013945,BGIOSGA006197,BGIOSGA030792,BGIOSGA035660,BGIOSGA018769
GO:0044281	small molecule metabolic process	biological_process	0.82242	1	2	36	2188	25883	BGIOSGA006197,BGIOSGA030792
GO:0016740	transferase activity	molecular_function	0.85436	1	4	36	4279	25883	BGIOSGA011601,BGIOSGA025151,BGIOSGA034520,BGIOSGA020944
GO:0044238	primary metabolic process	biological_process	0.86958	1	11	36	10010	25883	BGIOSGA009019,BGIOSGA021541,BGIOSGA008946,BGIOSGA006197,BGIOSGA030792,BGIOSGA034132,BGIOSGA023790,BGIOSGA011601,Novel00810,BGIOSGA018769,BGIOSGA007430
GO:0019752	carboxylic acid metabolic process	biological_process	0.87748	1	1	36	1455	25883	BGIOSGA030792
GO:0046914	transition metal ion binding	molecular_function	0.87895	1	2	36	2528	25883	BGIOSGA030792,BGIOSGA027958
GO:0043436	oxoacid metabolic process	biological_process	0.88641	1	1	36	1507	25883	BGIOSGA030792
GO:0006082	organic acid metabolic process	biological_process	0.88676	1	1	36	1509	25883	BGIOSGA030792
GO:0019222	regulation of metabolic process	biological_process	0.8916	1	2	36	2636	25883	BGIOSGA034569,BGIOSGA007430
GO:0006468	protein phosphorylation	biological_process	0.8951	1	1	36	1662	25883	BGIOSGA007430
GO:1901566	organonitrogen compound biosynthetic process	biological_process	0.89639	1	1	36	1554	25883	BGIOSGA006197
GO:0007275	multicellular organismal development	biological_process	0.89872	1	1	36	1646	25883	BGIOSGA030792
GO:0048856	anatomical structure development	biological_process	0.90042	1	1	36	1659	25883	BGIOSGA030792
GO:0044707	single-multicellular organism process	biological_process	0.90315	1	1	36	1678	25883	BGIOSGA030792
GO:0006796	phosphate-containing compound metabolic process	biological_process	0.9105	1	2	36	2864	25883	BGIOSGA007430,BGIOSGA006197
GO:0006793	phosphorus metabolic process	biological_process	0.91384	1	2	36	2894	25883	BGIOSGA006197,BGIOSGA007430
GO:0005575	cellular_component	cellular_component	0.91647	1	12	36	11242	25883	BGIOSGA011601,BGIOSGA006176,BGIOSGA008838,BGIOSGA031449,BGIOSGA030792,BGIOSGA010029,BGIOSGA012751,Novel00259,BGIOSGA014058,BGIOSGA031427,BGIOSGA024998,BGIOSGA008477
GO:0071704	organic substance metabolic process	biological_process	0.9181	1	11	36	10576	25883	BGIOSGA009019,BGIOSGA008946,BGIOSGA021541,BGIOSGA006197,BGIOSGA030792,BGIOSGA034132,BGIOSGA011601,BGIOSGA023790,BGIOSGA018769,Novel00810,BGIOSGA007430
GO:0005886	plasma membrane	cellular_component	0.92159	1	1	36	1778	25883	BGIOSGA030792
GO:0044767	single-organism developmental process	biological_process	0.92211	1	1	36	1823	25883	BGIOSGA030792
GO:0032501	multicellular organismal process	biological_process	0.9255	1	1	36	1868	25883	BGIOSGA030792
GO:0032502	developmental process	biological_process	0.92585	1	1	36	1856	25883	BGIOSGA030792
GO:0016310	phosphorylation	biological_process	0.93251	1	1	36	1960	25883	BGIOSGA007430
GO:0046872	metal ion binding	molecular_function	0.93371	1	3	36	4004	25883	BGIOSGA035660,BGIOSGA030792,BGIOSGA027958
GO:0043170	macromolecule metabolic process	biological_process	0.93739	1	7	36	7750	25883	BGIOSGA008946,BGIOSGA021541,BGIOSGA009019,BGIOSGA007430,Novel00810,BGIOSGA011601,BGIOSGA023790
GO:0043169	cation binding	molecular_function	0.93762	1	3	36	4059	25883	BGIOSGA030792,BGIOSGA035660,BGIOSGA027958
GO:0016043	cellular component organization	biological_process	0.94413	1	1	36	2051	25883	BGIOSGA011601
GO:0044699	single-organism process	biological_process	0.94493	1	9	36	9414	25883	BGIOSGA018769,BGIOSGA007430,BGIOSGA032062,BGIOSGA035660,BGIOSGA006197,BGIOSGA030792,BGIOSGA013945,BGIOSGA008477,BGIOSGA024998
GO:0019538	protein metabolic process	biological_process	0.95087	1	3	36	4386	25883	BGIOSGA008946,BGIOSGA023790,BGIOSGA007430
GO:0071840	cellular component organization or biogenesis	biological_process	0.957	1	1	36	2225	25883	BGIOSGA011601
GO:1901564	organonitrogen compound metabolic process	biological_process	0.95966	1	1	36	2177	25883	BGIOSGA006197
GO:0044763	single-organism cellular process	biological_process	0.95988	1	5	36	6446	25883	BGIOSGA006197,BGIOSGA030792,BGIOSGA007430,BGIOSGA024998,BGIOSGA008477
GO:0003677	DNA binding	molecular_function	0.96134	1	1	36	2244	25883	BGIOSGA018002
GO:0080090	regulation of primary metabolic process	biological_process	0.96369	1	1	36	2280	25883	BGIOSGA007430
GO:0031323	regulation of cellular metabolic process	biological_process	0.96493	1	1	36	2301	25883	BGIOSGA007430
GO:0060255	regulation of macromolecule metabolic process	biological_process	0.96626	1	1	36	2338	25883	BGIOSGA007430
GO:0034654	nucleobase-containing compound biosynthetic process	biological_process	0.96953	1	1	36	2397	25883	BGIOSGA006197
GO:0006464	cellular protein modification process	biological_process	0.97219	1	1	36	2573	25883	BGIOSGA007430
GO:0036211	protein modification process	biological_process	0.97219	1	1	36	2573	25883	BGIOSGA007430
GO:0006950	response to stress	biological_process	0.97365	1	1	36	2583	25883	BGIOSGA035660
GO:0050789	regulation of biological process	biological_process	0.97758	1	2	36	3873	25883	BGIOSGA007430,BGIOSGA034569
GO:0044260	cellular macromolecule metabolic process	biological_process	0.97821	1	5	36	7000	25883	BGIOSGA009019,BGIOSGA021541,BGIOSGA011601,Novel00810,BGIOSGA007430
GO:0003676	nucleic acid binding	molecular_function	0.97861	1	2	36	3903	25883	BGIOSGA018002,BGIOSGA012751
GO:0003674	molecular_function	molecular_function	0.97885	1	29	36	23400	25883	BGIOSGA021541,BGIOSGA024998,BGIOSGA022345,BGIOSGA018002,BGIOSGA019964,BGIOSGA012751,BGIOSGA010029,BGIOSGA030792,BGIOSGA016181,BGIOSGA006176,BGIOSGA008838,BGIOSGA011601,BGIOSGA023790,BGIOSGA008477,BGIOSGA008946,BGIOSGA034520,BGIOSGA013945,BGIOSGA020944,BGIOSGA034569,BGIOSGA009019,BGIOSGA035660,BGIOSGA006197,BGIOSGA034132,BGIOSGA032062,BGIOSGA027958,BGIOSGA025151,BGIOSGA018769,BGIOSGA007430,BGIOSGA…
GO:0043412	macromolecule modification	biological_process	0.98037	1	1	36	2807	25883	BGIOSGA007430
GO:0018130	heterocycle biosynthetic process	biological_process	0.98077	1	1	36	2688	25883	BGIOSGA006197
GO:0019438	aromatic compound biosynthetic process	biological_process	0.98128	1	1	36	2704	25883	BGIOSGA006197
GO:0006139	nucleobase-containing compound metabolic process	biological_process	0.98278	1	2	36	4086	25883	BGIOSGA006197,Novel00810
GO:0065007	biological regulation	biological_process	0.98388	1	2	36	4113	25883	BGIOSGA007430,BGIOSGA034569
GO:1901362	organic cyclic compound biosynthetic process	biological_process	0.98483	1	1	36	2835	25883	BGIOSGA006197
GO:0009058	biosynthetic process	biological_process	0.98519	1	3	36	5245	25883	BGIOSGA030792,BGIOSGA006197,BGIOSGA026914
GO:0046483	heterocycle metabolic process	biological_process	0.98931	1	2	36	4414	25883	Novel00810,BGIOSGA006197
GO:0044237	cellular metabolic process	biological_process	0.99019	1	7	36	9401	25883	BGIOSGA021541,BGIOSGA009019,BGIOSGA007430,Novel00810,BGIOSGA011601,BGIOSGA006197,BGIOSGA030792
GO:0006725	cellular aromatic compound metabolic process	biological_process	0.99024	1	2	36	4478	25883	Novel00810,BGIOSGA006197
GO:1901360	organic cyclic compound metabolic process	biological_process	0.99162	1	2	36	4580	25883	Novel00810,BGIOSGA006197
GO:0044271	cellular nitrogen compound biosynthetic process	biological_process	0.99275	1	1	36	3291	25883	BGIOSGA006197
GO:0050794	regulation of cellular process	biological_process	0.99328	1	1	36	3378	25883	BGIOSGA007430
GO:0090304	nucleic acid metabolic process	biological_process	0.99438	1	1	36	3527	25883	Novel00810
GO:0044249	cellular biosynthetic process	biological_process	0.9949	1	2	36	4889	25883	BGIOSGA030792,BGIOSGA006197
GO:0034641	cellular nitrogen compound metabolic process	biological_process	0.99543	1	2	36	4976	25883	Novel00810,BGIOSGA006197
GO:1901576	organic substance biosynthetic process	biological_process	0.99549	1	2	36	4970	25883	BGIOSGA006197,BGIOSGA030792
GO:0044267	cellular protein metabolic process	biological_process	0.99567	1	1	36	3732	25883	BGIOSGA007430
GO:0009987	cellular process	biological_process	0.99653	1	9	36	11879	25883	Novel00810,BGIOSGA007430,BGIOSGA011601,BGIOSGA030792,BGIOSGA006197,BGIOSGA021541,BGIOSGA008477,BGIOSGA024998,BGIOSGA009019
GO:0005623	cell	cellular_component	0.99776	1	5	36	8611	25883	BGIOSGA031449,BGIOSGA012751,BGIOSGA014058,BGIOSGA030792,BGIOSGA011601
GO:0044464	cell part	cellular_component	0.99776	1	5	36	8611	25883	BGIOSGA031449,BGIOSGA014058,BGIOSGA012751,BGIOSGA030792,BGIOSGA011601
GO:0006807	nitrogen compound metabolic process	biological_process	0.99779	1	2	36	5447	25883	Novel00810,BGIOSGA006197
GO:0050896	response to stimulus	biological_process	0.99782	1	1	36	4157	25883	BGIOSGA035660
GO:0043167	ion binding	molecular_function	0.99961	1	3	36	7955	25883	BGIOSGA035660,BGIOSGA030792,BGIOSGA027958
GO:0005515	protein binding	molecular_function	0.99984	1	1	36	5731	25883	BGIOSGA007430
GO:1901363	heterocyclic compound binding	molecular_function	0.99989	1	3	36	8712	25883	BGIOSGA018002,BGIOSGA012751,BGIOSGA035660
GO:0097159	organic cyclic compound binding	molecular_function	0.99989	1	3	36	8718	25883	BGIOSGA018002,BGIOSGA035660,BGIOSGA012751
GO:0005622	intracellular	cellular_component	1	1	1	36	7542	25883	BGIOSGA012751
GO:0005488	binding	molecular_function	1	1	6	36	15583	25883	BGIOSGA030792,BGIOSGA012751,BGIOSGA007430,BGIOSGA035660,BGIOSGA027958,BGIOSGA018002
