# Supplementary material for: Transcriptome analysis of near-isogenic line provides novel insights into genes associated with panicle traits regulation in rice
Source: PLoS One. 2018 Jun 20;13(6):e0199077. doi: 10.1371/journal.pone.0199077 (PMC6010284; doi:10.1371/journal.pone.0199077)
Supplement: S5 Table — (XLSX) [file pone.0199077.s011.xlsx]

## Sheet:  Table S5 S6
S5 Table. NIL-OsGRF4 vs NIL-Osgrf4 up-regulated DEGs KEGG_pathway.
#Term	ID	Input number	Background number	P-Value	Corrected P-Value	Input （BGI locus ID）	Input （TIGR locus ID）	KEGG_ID/KO	NCBI-GeneID	Hyperlink
Amino sugar and nucleotide sugar metabolism	osa00520	2	103	0.00380746	0.0228448	BGIOSGA014806|BGIOSGA014808	LOC_Os04g41680|LOC_Os04g41620	osa:4336265|osa:4336263|	4336265|4336263|	http://www.genome.jp/kegg-bin/show_pathway?osa00520/osa:4336265%09red/osa:4336263%09red
Phagosome	osa04145	1	80	0.0717056	0.199862	BGIOSGA005784	LOC_Os02g47320	osa:4336883|	4336883|	http://www.genome.jp/kegg-bin/show_pathway?osa04145/osa:4336883%09red
Oxidative phosphorylation	osa00190	1	144	0.125139	0.199862	BGIOSGA005784	LOC_Os02g47320	osa:4336883|	4336883|	http://www.genome.jp/kegg-bin/show_pathway?osa00190/osa:4336883%09red
Biosynthesis of secondary metabolites	osa01110	2	779	0.155409	0.199862	BGIOSGA014806|BGIOSGA014808	LOC_Os04g41680|LOC_Os04g41620	osa:4336265|osa:4336263|	4336265|4336263|	http://www.genome.jp/kegg-bin/show_pathway?osa01110/osa:4336265%09red/osa:4336263%09red
Spliceosome	osa03040	1	196	0.166551	0.199862	Novel01208	LOC_Os04g53550	osa:4325413|	4325413|	http://www.genome.jp/kegg-bin/show_pathway?osa03040/osa:4325413%09red
Metabolic pathways	osa01100	1	1549	0.789839	0.789839	BGIOSGA005784	LOC_Os02g47320	osa:4336883|	4336883|	http://www.genome.jp/kegg-bin/show_pathway?osa01100/osa:4336883%09red
