# Supplementary material for: Transcriptome analysis of near-isogenic line provides novel insights into genes associated with panicle traits regulation in rice
Source: PLoS One. 2018 Jun 20;13(6):e0199077. doi: 10.1371/journal.pone.0199077 (PMC6010284; doi:10.1371/journal.pone.0199077)
Supplement: S6 Table — (XLSX) [file pone.0199077.s012.xlsx]

## Sheet:  Table S5 S6
S6 Table. NIL-OsGRF4 vs NIL-Osgrf4 down-regulated DEGs KEGG_pathway.
#Term	ID	Input number	Background number	P-Value	Corrected P-Value	Input （BGI locus ID）	Input （TIGR locus ID）	KEGG_ID/KO	Entrez_ID	Hyperlink
Cutin, suberine and wax biosynthesis	osa00073	1	17	0.0244042	0.167336	BGIOSGA016181	LOC_Os04g28620	osa:4335562|	4335562|	http://www.genome.jp/kegg-bin/show_pathway?osa00073/osa:4335562%09red
Pantothenate and CoA biosynthesis	osa00770	1	24	0.0337463	0.167336	BGIOSGA006197	LOC_Os02g36550	osa:4329749|	4329749|	http://www.genome.jp/kegg-bin/show_pathway?osa00770/osa:4329749%09red
beta-Alanine metabolism	osa00410	1	33	0.0456372	0.167336	BGIOSGA032062	LOC_Os03g09810	osa:4346881|	4346881|	http://www.genome.jp/kegg-bin/show_pathway?osa00410/osa:4346881%09red
Arginine and proline metabolism	osa00330	1	63	0.0843113	0.189025	BGIOSGA032062	LOC_Os03g09810	osa:4346881|	4346881|	http://www.genome.jp/kegg-bin/show_pathway?osa00330/osa:4346881%09red
Nucleotide excision repair	osa03420	1	70	0.0931261	0.189025	BGIOSGA027407	LOC_Os08g13880	osa:4326441|	4326441|	http://www.genome.jp/kegg-bin/show_pathway?osa03420/osa:4326441%09red
Peroxisome	osa04146	1	78	0.103105	0.189025	BGIOSGA016181	LOC_Os04g28620	osa:4335562|	4335562|	http://www.genome.jp/kegg-bin/show_pathway?osa04146/osa:4335562%09red
Phenylalanine metabolism	osa00360	1	99	0.128822	0.202434	BGIOSGA035660	LOC_Os11g43980	osa:4351067|	4351067|	http://www.genome.jp/kegg-bin/show_pathway?osa00360/osa:4351067%09red
Phenylpropanoid biosynthesis	osa00940	1	125	0.159725	0.219622	BGIOSGA035660	LOC_Os11g43980	osa:4351067|	4351067|	http://www.genome.jp/kegg-bin/show_pathway?osa00940/osa:4351067%09red
Ribosome	osa03010	1	330	0.3704	0.452711	BGIOSGA012751	LOC_Os03g26229	osa:4350869|	4350869|	http://www.genome.jp/kegg-bin/show_pathway?osa03010/osa:4350869%09red
Metabolic pathways	osa01100	2	1549	0.654802	0.673795	BGIOSGA035660|BGIOSGA006197	LOC_Os11g43980|LOC_Os02g36550	osa:4351067|osa:4329749|	4351067|4329749|	http://www.genome.jp/kegg-bin/show_pathway?osa01100/osa:4351067%09red/osa:4329749%09red
Biosynthesis of secondary metabolites	osa01110	1	779	0.673795	0.673795	BGIOSGA035660	LOC_Os11g43980	osa:4351067|	4351067|	http://www.genome.jp/kegg-bin/show_pathway?osa01110/osa:4351067%09red
