# Supplementary material for: Transcriptome analysis of near-isogenic line provides novel insights into genes associated with panicle traits regulation in rice
Source: PLoS One. 2018 Jun 20;13(6):e0199077. doi: 10.1371/journal.pone.0199077 (PMC6010284; doi:10.1371/journal.pone.0199077)
Supplement: S7 Table — (XLSX) [file pone.0199077.s013.xlsx]

## Sheet:  Table S7
S7 Table. List of previously identified panicle traits and tolerance QTLs downloaded from QTARO and gramene database
Trait_name	Chromosome	Published_symbol	Up DEGs	Down DEGs	Position (cM)	Associated Markers	Physical position	QTARO ID	Gramene ID	References	Method of Isolation
grain length	2	qGL-2a	LOC_Os02g55670	LOC_Os02g50490	128.3-139.3	C601, R685	30068383-32036692		AQCV001	(Li et al. 2003)
100-grain weight	2	gw2.1	LOC_Os02g55670	LOC_Os02g56610	133.5-160.5	RM250, RM208	33667096-36028798	108	AQFE070	(Marri et al. 2005)
grain yield per plant	2	gwt2		LOC_Os02g36450	80.3-102.2	RG25, RG437	17484665-21766231		AQDQ018	(Zhuang et al. 1997)
Panicle length	2	pl2.1	LOC_Os02g55670	LOC_Os02g56610		RM250, RM208	33667096-36028798	111		(Marri et al. 2005)
Panicle length	2	qPL-2		LOC_Os02g03294		RM110	1326947-1327099	973		(Suh et al. 2005)
Seed germination	2	OsPIP1;1	LOC_Os02g46260				27931202-27934242	235		(Liu et al. 2013)	Knockdown Overexpression
Drought tolerance	2	OsCPK4		LOC_Os02g03294			1387966-1394276	1778		(Sonia et al. 2014)
Drought tolerance	2	qRTT2-1		LOC_Os02g33550, LOC_Os02g36450, LOC_Os02g36550		RG157, RZ318	20728825-25430309	283		(Hemamalini et al. 2000)
Drought tolerance	2	qGY-2b	LOC_Os02g46720, LOC_Os02g47280, LOC_Os02g47320, LOC_Os02g47500	LOC_Os02g46380, LOC_Os02g48710		RM526, RM525	27557550-29160460	609		(Zou et al. 2005)
Cold tolerance	2	qSDW2	LOC_Os02g46720, LOC_Os02g47280, LOC_Os02g47320, LOC_Os02g47500	LOC_Os02g46380, LOC_Os02g48710, LOC_Os02g48900		RM263, RM6	26758064-30472718	722		(Han et al. 2007)
Cold tolerance	2	qCSH2		LOC_Os02g36450, LOC_Os02g36550		RM262, RM263	21658702-26758298	721		(Han et al. 2007)
1000-seed weight	3	gw3b		LOC_Os03g48180	102.8-110.8	C944, C746	27127661-28528927		AQCQ037	(Yu et al. 1997)
1000-seed weight	3	gw3		LOC_Os03g09810	89.5-138.4	RZ16, RZ993	1431898-9845580		CQAS36	(Xiao et al. 1996)
Grain weight	3	gw3.1	LOC_Os03g26350	LOC_Os03g31730	72-103.8	RM156, RM282	14849308-25890781	407	AQFE073	(Thomson et al. 2003)
1000-seed weight	3	qTGW3-1	LOC_Os03g26350	LOC_Os03g26229	51.3-86.7	RZ574, RZ394	10599177-15472481		AQDV056	(Hittalmani et al. 2003)
grain length	3	kl3.1	LOC_Os03g26350		31.2-76.9	RM7, RZ329	9844999-23088721		AQFA007	(Li et al. 2004)
1000-seed weight	4	gw4		LOC_Os04g46110	107.9-114.3	RM255, RM241	26857374-30,772,540		AQCY015	(Hua et al. 2003)
grain yield per plant	4	yd4	LOC_Os04g41680, LOC_Os04g41620	LOC_Os04g46110	39.1-69.2	R514, RZ467	22278141-30445683		AQCQ003	(Yu et al. 1997)
1000-grain weight	4	tgwt4	LOC_Os04g53550，LOC_Os04g55159	LOC_Os04g55640	9.7-23.9	RG143, RG214	31662839-34252531	634	CQAO11	(Lin et al. 1995, Lin et al. 1996)
seed dormancy	4	qSD4	LOC_Os04g41620, LOC_Os04g41680	LOC_Os04g31410, LOC_Os04g33990	71.1-107.7	RM209, RM241	17808335-26857637		AQGD001	(Gu et al. 2005)
Seed shattering. Floral organ identity.	4	shat1	LOC_Os04g55159	LOC_Os04g55640			33470157-33473906	1237		(Zhou et al. 2012)	Mutant
shattering	4	qSHT-4	LOC_Os04g53550			CDO244, RG214	31863376-32246967	788		(Cai et al. 2000)
panicle length, 1000-grain weight	4	SLCHL4 (NAL1)	LOC_Os04g53550				31610701-31613275	1892		(Zhang et al. 2014)	Overexpression
seed set percent	4	ssp-4		LOC_Os04g33990	105.5-113.5	C975, RG449	19,540,955-20,173,040		CQB14	(Lu et al. 1997)
1000-grain weight	5	qGW5-1		LOC_Os05g06720	7.8-16.1	R830, RM289	1861366-7807745		AQAI073	(Cui et al. 2003)
1000-seed weight	5	QKw5		LOC_Os05g28830	65-94	RG182, RG470	6132767-18875558		AQDR006	(Li et al. 1997)
1000-seed weight	5	gw5b		LOC_Os05g35500, LOC_Os05g38000	77.3-114.4	RM274, RM26	21372057-26934954		AQAG034	(Hua et al. 2002)
100-grain weight	5	gw5.1		LOC_Os05g35500	86.9-95.3	RM173, RM178	20944257-21644617		AQFE077	(Thomson et al. 2003)
seed set percent	5	ssp-5		LOC_Os05g35500	89.3-100.9	RM164, RG470	18874932-21570917		CQB17	(Lu et al. 1997)
cold tolerance	5	qCTB5		LOC_Os05g49370	109.6-120	RM334, RM274	26848154-28484889		AQAV006	(Andaya et al. 2003)
Grain Size	6	GS6	LOC_Os06g03099				1464501-1467584	1547		(Sun et al. 2013)	Mutant
grain yield per plant	6	yd6	LOC_Os06g03099	LOC_Os06g06250	17.5-27.6	R902, R1952	875934-2432528		AQCQ024	(Yu et al. 1997)
Grain size. Panicle size	6	OsPTR9	LOC_Os06g50980				30715297-30718402	1451		(Fang et al. 2013)	Mutant
cold tolerance	6	qCTS6-2		LOC_Os06g35970, LOC_Os06g35410, LOC_Os06g39390	49.2-50.1	RM325, RM162	19499320-27252383		AQDU002	(Kashiwagi et al. 2004)
seed dormancy	6	qSD-6		LOC_Os06g13830, LOC_Os06g20040	49.9-99.1	RM541, RM275	6976491-11817351		AQFB004	(Gu et al. 2004)
1000-seed weight	7	gw7		LOC_Os07g05420, LOC_Os07g46350	0-38.4	RG128, R1440	2316691-7232998		AQCQ041	(Yu et al. 1997)
1000-seed weight	7	gw7.1		LOC_Os07g05420	22.1-57.4	RM125, RM445	1160982-6779821		AQED046	(Septiningsih et al. 2003)
seed dormancy	7	qSD-7-1		LOC_Os07g05420	29.2-59.7	RM295, RM180	413668-5735385		AQFB006	(Gu et al. 2004)
Germination/dormancy, Cold tolerance	7	qLTG-7	LOC_Os07g29380			R1440, R1357	17530626-22912990	182, 701		(Hou et al. 2003)
panicle length	7	sp2(t)	LOC_Os07g29380				17530626-22912990	317		(Yoshimura et al. 2004)
seed dormancy	8	qSD-8	LOC_Os08g39330		57.6-99.1	RM135, RM531	22469338-27411671		AQFB011	(Gu et al. 2004)
1000-seed weight	10	qGW-10	LOC_Os10g08780		17.6-17.6	RM216, RM239	5352766-9747442		QGP075	(Cho et al. 2003)
seed set percent	10	pss10.1		LOC_Os10g40720, LOC_Os10g40290	43.9-93.8	RM333, RM147	17794267-22372491		AQFE065	(Thomson et al. 2003)
1000-seed weight	10	qTGWT-10		LOC_Os10g40720, LOC_Os10g40290	86.8-88.9	RM228, RM18	21776859-22243349		AQAK031	(Zhuang et al. 2002)
cold tolerance	10	qCTS10		LOC_Os10g31330	8.5-10.8	RM184, RM284	9621330-16358895		AQDU011	(Gu et al. 2006)
cold tolerance	11	qCT-11		LOC_Os11g03740	0-27.4	R2821, G235	1491600-2523808		CQP8	(Takeuchi et al. 2001)
1000-grain weight	11	gw11.1		LOC_Os11g18730, LOC_Os11g25160	54-106.5	RM287, RM536	8985132-16767319		CQAE22	(Moncada et al. 2001)
seed dormancy	11	qDOR-11-1	LOC_Os11g01950	LOC_Os11g03740	0-29.1	G24, RZ141	261799-4079226		CQAH44	(Cai et al. 2000)
Germination dormancy, drought and salt tolerance	12	OsHsp23.7	LOC_Os12g38140				23645878-23650901	1327, 1328		(Zou et al. 2012)	Overexpression
Seed dormancy	12	qSD12	LOC_Os12g38140		105.8-105.8	RM3331, RM235	21454591-26368115	137	AQGF006	(Gu et al. 2006)
